# Supplementary material for: Hippocampal and Reticulo-Thalamic Parvalbumin Interneurons and Synaptic Re-Organization during Sleep Disorders in the Rat Models of Parkinson’s Disease Neuropathology
Source: Int J Mol Sci. 2021 Aug 19;22(16):8922. doi: 10.3390/ijms22168922 (PMC8396216; doi:10.3390/ijms22168922)
Supplement: Supplementary file 1 [file ijms-22-08922-s001.zip]

Archive with 1 entries (1 files):
- ijms-1328888-supplementary.pdf
